# Supplementary material for: High CD142 Level Marks Tumor-Promoting Fibroblasts with Targeting Potential in Colorectal Cancer
Source: Int J Mol Sci. 2023 Jul 18;24(14):11585. doi: 10.3390/ijms241411585 (PMC10381019; doi:10.3390/ijms241411585)
Supplement: Supplementary file 1 [file ijms-24-11585-s001.zip]

Archive with 1 entries (1 files):
- ijms-2403929-supplementary.pdf
